# Supplementary material for: Rapid Functionalization of Polytetrafluorethylene (PTFE) Surfaces with Nitrogen Functional Groups
Source: Polymers (Basel). 2021 Dec 9;13(24):4301. doi: 10.3390/polym13244301 (PMC8708819; doi:10.3390/polym13244301)
Supplement: Supplementary file 1 [file polymers-13-04301-s001.zip]

Archive with 1 entries (1 files):
- polymers-1478781-supplementary.pdf
